# Supplementary material for: Intake of Fish and Marine n-3 Polyunsaturated Fatty Acids and Risk of Cardiovascular Disease Mortality: A Meta-Analysis of Prospective Cohort Studies
Source: Nutrients. 2021 Jul 9;13(7):2342. doi: 10.3390/nu13072342 (PMC8308510; doi:10.3390/nu13072342)
Supplement: Supplementary file 1 [file nutrients-13-02342-s001.zip]

Archive with 1 entries (1 files):
- nutrients-1250006-SI.pdf
